# Supplementary material for: A Brain Morphometry Study with Across-Site Harmonization Using a ComBat-Generalized Additive Model in Children and Adolescents
Source: Diagnostics (Basel). 2023 Aug 27;13(17):2774. doi: 10.3390/diagnostics13172774 (PMC10487204; doi:10.3390/diagnostics13172774)
Supplement: Supplementary file 1 [file diagnostics-13-02774-s001.zip]

Archive with 7 entries (7 files):
- BASH-NC Figure S1.pdf
- BASH-NC Figure S2.pdf
- BASH-NC Figure S3.pdf
- BASH-NC Figure S4.pdf
- BASH-NC Table S1.pdf
- BASH-NC Table S2.pdf
- BASH-NC Table S3.pdf
